# Supplementary material for: Microbial Diversity and Phage–Host Interactions in the Georgian Coastal Area of the Black Sea Revealed by Whole Genome Metagenomic Sequencing
Source: Mar Drugs. 2020 Nov 14;18(11):558. doi: 10.3390/md18110558 (PMC7697616; doi:10.3390/md18110558)
Supplement: Supplementary file 1 [file marinedrugs-18-00558-s001.zip]

Archive with 7 entries (6 files):
- marinedrugs-977417-SI/
- marinedrugs-977417-SI/Table S1.docx
- marinedrugs-977417-SI/Table S2.xlsx
- marinedrugs-977417-SI/Table S3.docx
- marinedrugs-977417-SI/Table S4.docx
- marinedrugs-977417-SI/Table S5.xlsx
- marinedrugs-977417-SI/Table S6.docx
