# Supplementary material for: Microbial Diversity and Phage–Host Interactions in the Georgian Coastal Area of the Black Sea Revealed by Whole Genome Metagenomic Sequencing
Source: Mar Drugs. 2020 Nov 14;18(11):558. doi: 10.3390/md18110558 (PMC7697616; doi:10.3390/md18110558)
Supplement: Supplementary file 1 [file marinedrugs-18-00558-s001.zip › marinedrugs-977417-SI/Table S2.xlsx]

## Sheet: Table S2
Table S 2. List of putative phages identified in the Black Sea viral metagenomes
Genome ID	Genome Name
638275428	Aeromonas virus 31
638275429	Aeromonas virus 44RR2.8t
638275513	Flavobacterium phage 11b
638275558	Rhodothermus phage RM378
638275561	Synechococcus phage S-PM2
638275565	Synechococcus phage syn9
638275665	Bordetella phage BIP-1
638275667	Bordetella virus BPP-1
638275728	Canarypox virus
638275926	Prochlorococcus phage P-SSM2
638275927	Prochlorococcus phage P-SSM4
638275928	Prochlorococcus virus P-SSP7
638275973	Ectocarpus siliculosus virus 1
638276020	Escherichia virus T5
638276288	Invertebrate iridescent virus 6
638276472	Mycobacterium phage Wildcat
638276723	Roseobacter virus SIO1
638277085	Vibrio phage KVP40
638277086	Vibrio phage VP5
638277131	Yersinia phage phiA1122
641201033	Acanthocystis turfacea Chlorella virus 1
641201034	Paramecium bursaria Chlorella virus FR483
641201054	Microcystis aeruginosa virus Ma-LMM01
641201056	Synechococcus virus Syn5
641201280	Phormidium virus Pf-WMP3
641201287	Pseudomonas phage 73
641201292	Pseudomonas phage PA11
641509436	Listeria phage A500
641509450	Paramecium bursaria Chlorella virus AR158
641509451	Paramecium bursaria Chlorella virus NY2A
642483423	Azospirillum phage Cd
642918839	Feldmannia species virus
645044605	Synechococcus phage S-RSM4
645948410	Anguillid herpesvirus 1
645948442	Deftia phage PhiW-14
645948456	Felid herpesvirus 1
645948473	Klebsiella phage KP34
645948486	Mycobacterium virus Peaches
648936729	Mycobacterium virus LeBron
650627002	Acanthamoeba polyphaga mimivirus
650627005	Acinetobacter phage Acj9
650627024	Cafeteria roenbergensis virus BV-PW1
650627057	Micromonas sp. RCC1109 virus MpV1
650627068	Ostreococcus tauri virus 2
651703066	Prochlorococcus phage P-HM1
651703067	Prochlorococcus phage P-HM2
651703068	Prochlorococcus phage P-RSM4
651703069	Prochlorococcus phage P-SSM7
651703070	Prochlorococcus phage Syn1
651703071	Prochlorococcus phage Syn33
651703074	Pseudoalteromonas phage H105/1
651703076	Pseudomonas phage PAK_P1
651703083	Roseobacter phage RDJL Phi 1
651703099	Synechococcus phage S-CBS2
651703101	Synechococcus phage S-CRM01
651703102	Synechococcus phage S-SM1
651703103	Synechococcus phage S-SM2
651703104	Synechococcus phage S-SSM5
651703105	Synechococcus phage S-SSM7
651703106	Synechococcus phage S-ShM2
651703107	Synechococcus phage Syn19
2588253548	Prochlorococcus phage P-SSM2
2588253550	Ostreococcus tauri virus 1
2588253557	Enterobacteria phage phi92
2588253558	Synechococcus phage S-RIM2 R1_1999
2588253562	Prochlorococcus phage MED4-213
2588253564	Synechococcus phage S-CAM8 0608BI06
2588253577	Invertebrate iridescent virus 22
2588253640	Yersinia phage phiR201
2588253649	Synechococcus phage S-SSM4
2588253654	Prochlorococcus phage P-SSP3
2588253657	Micromonas pusilla virus 12T
2588253660	Dunaliella viridis virus SI2
2588253661	Vibrio phage nt-1
2588253665	Synechococcus phage S-CAM1
2588253670	Cyanophage P-RSM1
2588253671	Synechococcus phage S-RIP2
2588253672	Vibrio phage VBM1
2588253674	Synechococcus phage S-CBS4
2588253677	Synechococcus phage S-IOM18
2588253679	Synechococcus phage S-RIP1
2588253685	Synechococcus phage S-SKS1
2588253697	Prochlorococcus phage P-GSP1
2588253699	Cyanophage SS120-1
2595698293	Klebsiella phage vB_KleM_RaK2
2595698311	Megavirus lba
2595698346	Campylobacter phage CP30A
2595698395	Cellulophaga phage phi13:2
2595698396	Cellulophaga phage phi14:2
2595698399	Cellulophaga phage phi38:1
2595698406	Cellulophaga phage phi12:1
2595698408	Cellulophaga phage phi10:1
2595698409	Synechococcus phage S-MbCM6
2595698410	Synechococcus phage metaG-MbCM1
2595698452	Acinetobacter bacteriophage AP22
2595698497	Cyanophage S-TIM5
2595698513	Vibrio phage pVp-1
2595698595	Sphingomonas phage PAU
2595698618	Halovirus HGTV-1
2595698649	Pelagibacter phage HTVC008M
2595698650	Pelagibacter phage HTVC010P
2595698651	Pelagibacter phage HTVC011P
2595698652	Pelagibacter phage HTVC019P
2595698668	Aeromonas phage CC2
2595698685	Pectobacterium phage My1
2595698700	Escherichia phage vB_EcoM_ACG-C40
2595698779	Nonlabens phage P12024S
2595698780	Nonlabens phage P12024L
2595698782	Marinomonas phage P12026
2595698783	Celeribacter phage P12053L
2595698784	Puniceispirillum phage HMO-2011
2595698786	Phaeocystis globosa virus
2595698794	Ralstonia phage RSB3
2595698868	Caulobacter phage CcrColossus
2595698871	Caulobacter phage CcrRogue
2595698888	Cronobacter phage vB_CsaM_GAP32
2595698891	Cronobacter phage vB_CsaP_GAP52
2595698898	Salinivibrio phage CW02
2595698915	Riemerella phage RAP44
2595698922	Moumouvirus
2597489913	Cyanophage NATL2A-133
2597489989	Clostridium phage phiCP13O
2597490001	Cyanophage NATL1A-7
2597490050	Wiseana iridescent virus
2597490056	Megavirus chiliensis
2597490230	Salmonella phage 7-11
2602041545	Cyanophage 9515-10a
2602041886	Rhodococcus phage RGL3
2602041892	Erwinia phage PEp14
2609459788	Cyanophage MED4-117
2609459814	Prochlorococcus phage P-SSM3
2609459815	Cyanophage KBS-P-1A
2609459816	Cyanophage Syn30
2609459828	Cyanophage P-RSM6
2609459829	Cyanophage KBS-S-2A
2617270989	Cellulophaga phage phiST
2617270994	Prochlorococcus phage MED4-184
2706795039	Vibrio phage phi 3
2706795093	Campylobacter virus CP220
2706795115	Aureococcus anophagefferens virus
2706795116	Ostreococcus lucimarinus virus 2 Olv2
2706795120	Chrysochromulina ericina virus CeV-01B
2706795123	Synechococcus phage ACG-2014i Syn7803US120
2706795143	Cronobacter phage S13
2706795144	Ostreococcus mediterraneus virus 1 OmV1
2706795200	Vibrio phage phi-A318
2706795204	Cyanophage S-RIM32
2706795243	Cyanophage P-TIM40
2706795275	Pseudomonas phage PaMx11
2706795328	Cyanophage S-RIM50
2706795340	Pseudomonas phage O4
2706795341	Bacillus phage SP-15
2706795344	Acinetobacter phage vB_AbaM_phiAbaA1
2706795348	Delftia phage IME-DE1
2706795356	Escherichia phage vb_EcoM-VR5
2706795394	Escherichia phage vB_EcoM_VR26
2706795407	Mycobacterium phage Gaia
2706795420	Pseudomonas phage vB_PaeS_PAO1_Ab18
2706795424	Vibrio phage VpKK5
2706795428	Caulobacter phage Cr30
2706795445	Anabaena phage A-4L
2706795516	Yellowstone lake mimivirus 1
2706795517	Yellowstone lake phycodnavirus 1
2706795518	Yellowstone lake phycodnavirus 2
2706795665	Polaribacter phage P12002S
2706795666	Polaribacter phage P12002L
2706795670	Sinorhizobium phage phiN3
2706795738	Klebsiella phage vB_KpnP_SU503
2706795748	Mycobacterium phage Equemioh13
2706795806	Acinetobacter phage vB_AbaM_Acibel004
2706795812	Rhizobium phage vB_RleM_P10VF
2706795820	Escherichia phage 121Q
2706795826	Synechococcus phage S-CBP1
2706795891	Ralstonia phage RSP15
2706795893	Idiomarinaceae phage Phi1M2-2
2706795901	Tokyovirus A1
2706795946	Gordonia phage Hedwig
2706795966	Gordonia phage Splinter
2706795967	Gordonia phage Terrapin
2706795985	Pseudomonas phage vB_PsyM_KIL1
2706796058	Pseudoalteromonas Phage H103
2706796162	Flavobacterium phage FCL-2
2706796244	Delftia phage RG-2014
2706796255	Escherichia phage PBECO4
2706796264	Synechococcus phage ACG-2014b Syn7803C100
2706796299	Citrobacter phage Moon
2706796410	Pseudoalteromonas phage Pq0
2706796510	Pseudomonas phage PS-1
2706796525	Rhodobacter phage RcTitan
2706796644	Synechococcus phage ACG-2014d Syn7803C102
2706796645	Synechococcus phage ACG-2014e Syn7803C2
2706796646	Synechococcus phage ACG-2014f Syn7803C90
2706796647	Synechococcus phage ACG-2014g Syn7803US105
2706796648	Synechococcus phage ACG-2014j Syn7803US103
2706796649	Enterobacter phage phiEap-2
2706796794	Citrobacter phage CVT22
2708742352	Klebsiella phage K64-1
2711768802	Sinorhizobium phage phiM12
2716885034	Prochlorococcus phage P-TIM68
2757320668	Bacillus phage LH-2015
2757320704	Golden Marseillevirus
2757320838	Synechococcus phage S-WAM2
2757320839	Synechococcus phage S-WAM1
2757321099	Escherichia phage vB_EcoP_GA2A
