# Supplementary material for: Microbial Diversity and Phage–Host Interactions in the Georgian Coastal Area of the Black Sea Revealed by Whole Genome Metagenomic Sequencing
Source: Mar Drugs. 2020 Nov 14;18(11):558. doi: 10.3390/md18110558 (PMC7697616; doi:10.3390/md18110558)
Supplement: Supplementary file 1 [file marinedrugs-18-00558-s001.zip › marinedrugs-977417-SI/Table S5.xlsx]

## Sheet: ht_hits819_25-sep-2020
Table S5. Genes in phages with Best Hits to Genes from Bacteria/ Putative Horizontally Transferred Genes in some of the viral contigs
phage	number of genes	Gene Object Identifier	Product Name	From Gene	From Product	From Genome
Synechococcus phage S-WAM1	1	2758457157	hypothetical protein	650133222	hypothetical protein	Synechococcus sp. CB0205
Synechococcus phage syn9	11	638322998	gp36	638150416	hypothetical protein	Burkholderia cepacia AMMD
		638322999	gp37	2500070135	LPXTG-motif cell wall anchor domain	Lactobacillus reuteri 100-23
		638323002	gp40	637999395	ABC transporter, ATP-binding protein	Pseudomonas entomophila L48
		638323005	gp43	647632466	conserved hypothetical protein	Pseudovibrio sp. JE062
		638323007	gp45	640877082	hypothetical protein	Parvibaculum lavamentivorans DS-1
		638323008	gp46	646557953	ORF3	Helicobacter pylori AL226 plasmid pAL226
		638323023	gp61	638476468	COG0840: Methyl-accepting chemotaxis protein	Streptococcus pyogenes M49 591
		638323024	gp62	651179583	Modification methylase BamHII	Bacillus amyloliquefaciens TA208
		638323110	gp148	646558038	DNA topoisomerase III	Staphylococcus aureus HUNSC491 plasmid pPR9
		638323116	gp154	646543309	transcriptional regulator, AraC family	Klebsiella variicola At-22
		638323186	gp224	646556924	putative plasmid mobilisation protein	uncultured bacterium plasmid pTRACA22
Synechococcus phage S-SM2	15	651705249	putative bacteriophage-related transmembrane protein	637237235	PUTATIVE BACTERIOPHAGE-RELATED TRANSMEMBRANE PROTEIN	Ralstonia solanacearum GMI1000
		651705289	hypothetical protein	2507491661	hypothetical protein	Synechococcus sp. WH 8016
		651705360	hypothetical protein	639886662	hypothetical protein	Synechococcus sp. BL107
		651705390	hypothetical protein	638891867	hypothetical protein	Oceanicaulis alexandrii HTCC2633
		651705431	hypothetical protein	650967037	hypothetical protein	Parachlamydia acanthamoebae UV7
		651705433	hypothetical protein	2509279494	methyltransferase family protein	Planctomycetes bacterium P1
		651705434	zinc-containing alcohol dehydrogenase superfamily protein	640079173	Zinc-containing alcohol dehydrogenase superfamily	Prochlorococcus marinus AS9601
		651705435	transketolase central region-containing protein	643773325	pyruvate dehydrogenase E1 component alpha subunit	Gemmatimonas aurantiaca T-27T
		651705438	hypothetical protein	650980170	hypothetical protein	Simkania negevensis Z, ATCC VR-1471
		651705441	dN-sugar pyrophosphorylase	644905175	hypothetical protein	Hirschia baltica ATCC 49814
		651705442	hypothetical protein	641611147	hypothetical protein	Synechococcus sp. PCC 7002
		651705443	class II aldolase/adducin family protein	2509277457	Uncharacterized conserved protein	Planctomycetes bacterium P1
		651705444	phosphoheptose isomerase	637797880	phosphoheptose isomerase (EC 5.3.1.-)	Prochlorococcus marinus MIT9312
		651705489	hypothetical protein	647572436	hypothetical protein	Coleofasciculus chthonoplastes PCC 7420
		651705513	hypothetical protein	640153248	hypothetical protein	Acinetobacter baumannii ATCC 17978
Synechococcus phage S-SKS1	0
Pelagibacter phage HTVC010P	0
Pelagibacter phage HTVC011P	0
Pelagibacter phage HTVC019P	0
Escherichia virus T5	8
		638306488	Hypothetical protein	646233618	conserved hypothetical protein	Bacteroides sp. 4_3_47FAA
		638306495	putative H-N-H-endonuclease P-TflVII	642819400	putative endonuclease	Escherichia coli O157:H7 EC4024
		638306503	Hypothetical protein	637179347	carbohydrate ABC transporter substrate-binding protein, CUT1 family (TC 3.A.1.1.-)	Clostridium acetobutylicum ATCC 824
		638306573	Hypothetical protein	645958185	replication restart DNA helicase PriA	Butyrivibrio crossotus DSM 2876
		638306610	Hypothetical protein	646307061	conserved hypothetical protein	Acinetobacter lwoffii SH145
		638306643	L-shaped tail fiber protein	648580194	prophage tail fibre	Escherichia coli MS 175-1
		638306664	Hypothetical protein	637131209	hypothetical protein	Legionella pneumophila pneumophila Philadelphia-1
		638306668	lytic conversion lipoprotein	638919051	Beta-barrel assembly machine subunit BamB	Idiomarina baltica OS145
Vibrio phage VP5	3
		638307390	hypothetical protein	637702773	sensor histidine kinase	Dehalococcoides mccartyi CBDB1
		638307398	hypothetical protein	646461445	anthranilate synthase, component II (EC 4.1.3.27)/anthranilate phosphoribosyltransferase (EC 2.4.2.18)	Thermotoga naphthophila RKU-10
		638307405	hypothetical protein	646084500	lysine-tRNA ligase	Prevotella bergensis DSM 17361
Pseudomonas phage 73	29
		641201230	hypothetical protein ORF001	643800779	hypothetical protein	Laribacter hongkongensis HLHK9
		641201231	hypothetical protein ORF002	649650379	Holin protein	Erwinia billingiae Eb661
		641201232	hypothetical protein ORF003	644221993	conserved hypothetical protein TIGR02594	Neisseria flavescens NRL30031/H210
		641201233	hypothetical protein ORF004	648223611	hypothetical protein	Pantoea vagans C9-1
		641201234	hypothetical protein ORF005	646327226	D-alanyl-D-alanine carboxypeptidase / D-alanyl-D-alanine-endopeptidase (penicillin-binding protein 4)	Robiginitalea biformata HTCC2501
		641201237	hypothetical protein ORF008	649636313	hypothetical protein	Pseudomonas fluorescens SBW25
		641201238	hypothetical protein ORF009	641584159	hypothetical protein	Acinetobacter baumannii SDF
		641201241	hypothetical protein ORF012	638066106	hypothetical protein	Chelativorans sp. BNC1
		641201250	hypothetical protein ORF021	2506721090	hypothetical protein	Rhodanobacter denitrificans 2APBS1
		641201251	hypothetical protein ORF022	2510320601	hypothetical protein	Rhodanobacter sp. OR92
		641201252	hypothetical protein ORF023	2506721092	hypothetical protein	Rhodanobacter denitrificans 2APBS1
		641201253	hypothetical protein ORF024	637835897	hypothetical protein	Hahella chejuensis KCTC 2396
		641201254	hypothetical protein ORF025	651578948	hypothetical protein	Acetonema longum APO-1, DSM 6540
		641201257	hypothetical protein ORF028	641299207	hypothetical protein	Delftia acidovorans SPH-1
		641201258	hypothetical protein ORF029	637818964	DNA or RNA helicase of superfamily II	Magnetospirillum magneticum AMB-1
		641201260	hypothetical protein ORF031	639723663	hypothetical protein	Magnetococcus marinus MC-1
		641201265	hypothetical protein ORF036	649746572	hypothetical protein	Rhodomicrobium vannielii ATCC 17100
		641201266	hypothetical protein ORF037	651145568	bacterial peptide chain release factor 1 (bRF-1)	Francisella novicida 3523
		641201268	hypothetical protein ORF039	646165556	conserved hypothetical protein	Treponema vincentii ATCC 35580
		641201271	hypothetical protein ORF042	639860188	tetratricopeptide repeat family	Stigmatella aurantiaca DW4/3-1
		641201273	hypothetical protein ORF044	639683458	hypothetical protein	Candidatus Solibacter usitatus Ellin6076
		641201275	hypothetical protein ORF046	646386613	NAD(P)(+) transhydrogenase (AB-specific)	Haliangium ochraceum SMP-2, DSM 14365
		641201279	hypothetical protein ORF050	646443012	protein of unknown function DUF214	Xylanimonas cellulosilytica XIL07, DSM 15894
		641201280	hypothetical protein ORF051	646230374	conserved hypothetical protein	Bacteroides dorei 5_1_36/D4
		641201281	hypothetical protein ORF052	650613398	putative uncharacterized protein	Haemophilus influenzae sv. B 10810
Pseudomonas phage PA11	19
		641201335	hypothetical protein ORF001	2509083112	putative glutamine amidotransferase	Deinococcus pimensis KR-235, DSM 21231
		641201340	hypothetical protein ORF006	639681201	efflux transporter, RND family, MFP subunit	Candidatus Solibacter usitatus Ellin6076
		641201343	hypothetical protein ORF009	650204585	hypothetical protein	Pseudomonas aeruginosa 39016
		641201346	hypothetical protein ORF012	645033277	RNA polymerase, sigma-24 subunit, RpoE	Desulfofarcimen acetoxidans DSM 771
		641201357	hypothetical protein ORF023	649922277	thymidylate synthase thyX	Vibrio vulnificus M06-24/O
		641201358	PhoH-like protein	2507327300	phosphate starvation-inducible protein PhoH	Methylorubrum extorquens DSM 13060
		641201360	thioredoxin	644726233	thioredoxin	Rhodococcus erythropolis SK121
		641201361	hypothetical protein ORF027	651401188	ribonucleoside-diphosphate reductase, beta subunit	Nocardioidaceae bacterium Broad-1
		641201363	hypothetical protein ORF029	651401187	ribonucleoside-diphosphate reductase, alpha subunit	Nocardioidaceae bacterium Broad-1
		641201365	hypothetical protein ORF031	646715768	protein of unknown function DUF312	Candidatus Puniceispirillum marinum IMCC1322
		641201368	hypothetical protein ORF034	644222172	condensin subunit Smc	Neisseria flavescens NRL30031/H210
		641201370	hypothetical protein ORF036	638719383	Cell division and transport-associated protein TolA (TC 2.C.1.2.1)	Ralstonia solanacearum UW551
		641201373	hypothetical protein ORF039	646557645	Rep	Nocardia sp. C-14-1 plasmid pC1
		641201377	hypothetical protein ORF043	646553832	alanyl-tRNA synthetase (EC 6.1.1.7)	Azospirillum lipoferum B510
		641201382	hypothetical protein ORF048	641641126	hypothetical protein	Methylobacterium sp. 4-46
		641201385	hypothetical protein ORF051	643544333	hypothetical protein ORF051	Pseudomonas aeruginosa LESB58
		641201388	hypothetical protein ORF054	646557336	MobA	Moraxella bovis ATCC 10900 plasmid pMbo4.6
		641201397	hypothetical protein ORF063	646463884	aminodeoxychorismate synthase, glutamine amidotransferase subunit (EC 2.6.1.85)	Lactococcus lactis lactis KF147
		641201401	hypothetical protein ORF067	646464562	hypothetical protein	Lactococcus lactis lactis KF147
Pseudomonas phage vB_PsyM_KIL1	48
		2708691469	hypothetical protein	2649196471	hypothetical protein	Pseudomonas fluorescens GcM5-1A
		2708691475	hypothetical protein	2649196602	hypothetical protein	Pseudomonas fluorescens GcM5-1A
		2708691476	HNH endonuclease	2669691960	AP2 domain-containing protein	Escherichia coli AZ77
		2708691477	ATP dependent DNA ligase domain-containing protein	2649196601	ATP dependent DNA ligase domain-containing protein	Pseudomonas fluorescens GcM5-1A
		2708691480	dCMP deaminase	2695027946	dCMP deaminase	Thermophagus xiamenensis DSM 19012
		2708691486	Phage antirepressor protein YoqD, KilAC domain	2508797029	Uncharacterized phage-encoded protein	Pseudomonas syringae pv. morsprunorum M302280PT
		2708691487	Clp protease	2649196594	Clp protease	Pseudomonas fluorescens GcM5-1A
		2708691492	hypothetical protein	2649196540	hypothetical protein	Pseudomonas fluorescens GcM5-1A
		2708691505	phage uncharacterized protein (putative large terminase), C-terminal domain-containing protein	2649196570	phage uncharacterized protein (putative large terminase), C-terminal domain-containing protein	Pseudomonas fluorescens GcM5-1A
		2708691506	hypothetical protein	2514818392	hypothetical protein	Atlantibacter hermannii NBRC 105704
		2708691508	Putative phage serine protease XkdF	2649196568	Putative phage serine protease XkdF	Pseudomonas fluorescens GcM5-1A
		2708691511	Phage major capsid protein E	2649196565	Phage major capsid protein E	Pseudomonas fluorescens GcM5-1A
		2708691512	hypothetical protein	2649196563	hypothetical protein	Pseudomonas fluorescens GcM5-1A
		2708691514	hypothetical protein	2649196561	hypothetical protein	Pseudomonas fluorescens GcM5-1A
		2708691515	HNH endonuclease	2640912491	hypothetical protein	Pediococcus acidilactici K3
		2708691516	hypothetical protein	2649196560	hypothetical protein	Pseudomonas fluorescens GcM5-1A
		2708691517	Protein of unknown function (DUF3383)	2649196559	Protein of unknown function (DUF3383)	Pseudomonas fluorescens GcM5-1A
		2708691519	Protein of unknown function (DUF3277)	2649196558	Protein of unknown function (DUF3277)	Pseudomonas fluorescens GcM5-1A
		2708691520	Protein of unknown function (DUF3277)	2649196557	hypothetical protein	Pseudomonas fluorescens GcM5-1A
		2708691523	hypothetical protein	2649196556	hypothetical protein	Pseudomonas fluorescens GcM5-1A
		2708691525	tape measure domain-containing protein	2649196555	tape measure domain-containing protein	Pseudomonas fluorescens GcM5-1A
		2708691526	hypothetical protein	2505532397	hypothetical protein	Pseudomonas syringae PmaYM7930
		2708691527	hypothetical protein	2640003378	hypothetical protein	Pseudomonas marginalis NCPPB 667
		2708691528	hypothetical protein	2649196552	hypothetical protein	Pseudomonas fluorescens GcM5-1A
		2708691529	hypothetical protein	2649196551	hypothetical protein	Pseudomonas fluorescens GcM5-1A
		2708691531	Baseplate J-like protein	2649196550	hypothetical protein	Pseudomonas fluorescens GcM5-1A
		2708691533	hypothetical protein	2649196548	shufflon protein, N-terminal constant region	Pseudomonas fluorescens GcM5-1A
		2708691535	hypothetical protein	2649196546	hypothetical protein	Pseudomonas fluorescens GcM5-1A
		2708691541	hypothetical protein	2649196544	hypothetical protein	Pseudomonas fluorescens GcM5-1A
		2708691543	RNA ligase, DRB0094 family	2649196543	RNA ligase, DRB0094 family	Pseudomonas fluorescens GcM5-1A
		2708691549	hypothetical protein	2649196537	hypothetical protein	Pseudomonas fluorescens GcM5-1A
		2708691550	hypothetical protein	2649196535	hypothetical protein	Pseudomonas fluorescens GcM5-1A
		2708691554	hypothetical protein	2649196531	hypothetical protein	Pseudomonas fluorescens GcM5-1A
		2708691557	Toprim-like	2649196528	Toprim-like	Pseudomonas fluorescens GcM5-1A
		2708691562	hypothetical protein	2649196525	hypothetical protein	Pseudomonas fluorescens GcM5-1A
		2708691563	hypothetical protein	2649196524	hypothetical protein	Pseudomonas fluorescens GcM5-1A
		2708691569	hypothetical protein	2649196521	hypothetical protein	Pseudomonas fluorescens GcM5-1A
		2708691572	hypothetical protein	2677555885	hypothetical protein	Yersinia mollaretii FE82747
		2708691573	hypothetical protein	2514279726	putative uncharacterized domain protein	Bizionia argentinensis JUB59, DSM 19628
		2708691576	hypothetical protein	2649196514	hypothetical protein	Pseudomonas fluorescens GcM5-1A
		2708691580	Ribonucleotide reductase beta subunit, ferritin-like domain-containing	2649196511	Ribonucleotide reductase beta subunit, ferritin-like domain-containing	Pseudomonas fluorescens GcM5-1A
		2708691595	hypothetical protein	2649196503	hypothetical protein	Pseudomonas fluorescens GcM5-1A
		2708691596	hypothetical protein	2649196502	hypothetical protein	Pseudomonas fluorescens GcM5-1A
		2708691597	hypothetical protein	2649196501	hypothetical protein	Pseudomonas fluorescens GcM5-1A
		2708691600	hypothetical protein	2649196496	hypothetical protein	Pseudomonas fluorescens GcM5-1A
		2708691601	hypothetical protein	2509773425	hypothetical protein	Nodosilinea nodulosa PCC 7104
		2708691614	hypothetical protein	2649196485	hypothetical protein	Pseudomonas fluorescens GcM5-1A
		2708691619	hypothetical protein	2554660855	hypothetical protein	Pseudomonas veronii 1YdBTEX2
Vibrio phage phi 3	10
		2708638786	hypothetical protein	2691758535	hypothetical protein	Vibrio parahaemolyticus S176-10
		2708638805	HD domain-containing protein	2559445130	HD domain-containing protein	Eubacterium sulci ATCC 35585
		2708638808	hypothetical protein	2647598781	hypothetical protein	Vibrio anguillarum sv. 01 NB10
		2708638827	dihydrofolate reductase	2551994965	dihydrofolate reductase	Alkalibacillus haloalkaliphilus C5
		2708638828	thymidylate synthase	2665677025	thymidylate synthase	Vibrio vulnificus ATCC 29306
		2708638838	Yqey-like protein	2506605434	hypothetical protein	Turneriella parva H, DSM 21527
		2708638854	hypothetical protein	2691240928	hypothetical protein	Bacillus clausii AKU0647
		2708638860	phage N-6-adenine-methyltransferase	2643837539	phage N-6-adenine-methyltransferase	Mesorhizobium sp. Root157
		2708638862	hypothetical protein	2542442040	hypothetical protein	Clostridioides difficile CD160
		2708638904	hypothetical protein	2654275501	hypothetical protein	SAR86 cluster gammaproteobacterium REDSEA-S45_B6
Acinetobacter phage vB_AbaM_phiAbaA1	6
		2708652926	hypothetical protein	2540828940	hypothetical protein	Wolbachia endosymbiont of Drosophila simulans wNo
		2708652958	hypothetical protein	2616252573	hypothetical protein	Chelatococcus sambhunathii DSM 18167
		2708652997	O-acetyl-ADP-ribose deacetylase (regulator of RNase III), contains Macro domain	2521723704	O-acetyl-ADP-ribose deacetylase (regulator of RNase III), contains Macro domain	Hymenobacter aerophilus DSM 13606
		2708653012	DNA polymerase family A	645537784	DNA polymerase I (EC 2.7.7.7)	Staphylococcus warneri L37603, SK66
		2708653013	hypothetical protein	2688915981	hypothetical protein	Shinella sp. HZN7
		2708653030	hypothetical protein	646115286	hypothetical protein	Ruminococcus flavefaciens FD-1
Escherichia phage PBECO4	6
		2708711215	Sf6-type phage tail needle knob or tip	2700015172	Sf6-type phage tail needle knob or tip	Citrobacter freundii WCHCF65
		2708711298	WGR domain-containing protein, predicted DNA-binding domain in MolR	2525253404	WGR domain-containing protein, predicted DNA-binding domain in MolR	Runella zeae DSM 19591
		2708711506	Alpha-tubulin suppressor	2515914686	Regulator of chromosome condensation (RCC1) repeat-containing protein	Clostridioides difficile ATCC 9689
		2708711507	hypothetical protein	2651476661	Por secretion system C-terminal sorting domain-containing protein	Chryseobacterium sp. StRB126
		2708711763	hypothetical protein	2701174244	hypothetical protein	Pseudonocardia thermophila DSM 43832
Bacillus phage LH-2015	6
		2758410401	hypothetical protein	2651070421	hypothetical protein	Bacillus thuringiensis Et10/1
		2758410472	hypothetical protein	2729299793	hypothetical protein	Bacillus licheniformis B4092
		2758410477	hypothetical protein	2529858468	protein of unknown function (DUF4177)	Bacillus cereus BAG2O-1
		2758410491	hypothetical protein	2729087399	hypothetical protein	Bacillus cereus FSL K6-0073
		2758410513	DNA (cytosine-5)-methyltransferase 1	2539479879	DNA (cytosine-5)-methyltransferase 1	Bacillus mycoides BtB2-4
		2758410608	parallel beta helix pectate lyase-like protein	2547678364	Collagen triple helix repeat-containing protein	Bacillus psychrosaccharolyticus ATCC 23296
Campylobacter virus CP220	5
		2708639359	hypothetical protein	2657974796	hypothetical protein	Campylobacter coli CVM N43850
		2708639378	Radical SAM superfamily enzyme, MoaA/NifB/PqqE/SkfB family	2522049863	4Fe-4S single cluster domain-containing protein	Brachyspira pilosicoli P43/6/78
		2708639383	glycine amidinotransferase	2546728685	glycine amidinotransferase	Bacteriovorax sp. BAL6_X
		2708639385	hypothetical protein	2546728686	hypothetical protein	Bacteriovorax sp. BAL6_X
		2708639444	hypothetical protein	2561339270	Predicted site-specific integrase-resolvase	Fusobacterium sp. CM22
Pseudomonas phage PS-1	73
		2708724039	integrase	2655600028	integrase	Pseudomonas stutzeri NT0124
		2708724040	hypothetical protein	2518990659	hypothetical protein	Pseudomonas sp. URMO17WK12:I1
		2708724041	hypothetical protein	2573637745	hypothetical protein	Pseudomonas sp. BAY1662
		2708724042	DNA (cytosine-5)-methyltransferase 1	2573637746	DNA (cytosine-5)-methyltransferase 1	Pseudomonas sp. BAY1662
		2708724043	R67 dihydrofolate reductase	2655600033	R67 dihydrofolate reductase	Pseudomonas stutzeri NT0124
		2708724044	hypothetical protein	2580899659	hypothetical protein	Pseudomonas aeruginosa VRFPA05
		2708724045	hypothetical protein	2655600033	R67 dihydrofolate reductase	Pseudomonas stutzeri NT0124
		2708724046	hypothetical protein	2543263866	hypothetical protein	Pseudomonas stutzeri B1SMN1
		2708724047	hypothetical protein	2543263869	hypothetical protein	Pseudomonas stutzeri B1SMN1
		2708724048	hypothetical protein	2655600037	hypothetical protein	Pseudomonas stutzeri NT0124
		2708724049	single-strand DNA-binding protein	2516829188	single-strand DNA-binding protein	Pseudomonas stutzeri T13
		2708724050	putative phage-type endonuclease	2516829187	putative phage-type endonuclease	Pseudomonas stutzeri T13
		2708724051	phage recombination protein Bet	2599402610	phage recombination protein Bet	Pseudomonas sp. NFPP05
		2708724052	hypothetical protein	2655600041	hypothetical protein	Pseudomonas stutzeri NT0124
		2708724053	hypothetical protein	637105676	phage-related hypothetical protein	Bordetella bronchiseptica RB50
		2708724054	hypothetical protein	2661416645	hypothetical protein	Pseudomonas sp. NBRC 111127
		2708724056	HNH endonuclease	2649359259	HNH endonuclease	Pseudomonas libanensis RIT-PI-g
		2708724057	hypothetical protein	2573637765	hypothetical protein	Pseudomonas sp. BAY1662
		2708724058	hypothetical protein	641361649	hypothetical protein	Bordetella petrii DSM 12804
		2708724059	hypothetical protein	2633052251	hypothetical protein	Bordetella bronchiseptica KU1201
		2708724060	hypothetical protein	2702787894	hypothetical protein	Pseudomonas sp. NBRC 111117
		2708724061	hypothetical protein	2683138468	hypothetical protein	Pseudomonas aeruginosa JD303
		2708724062	DNA-binding transcriptional regulator, CsgD family	2686647659	DNA-binding transcriptional regulator, CsgD family	Pseudomonas stutzeri 273
		2708724063	Protein of unknown function (DUF1654)	2516829179	Protein of unknown function (DUF1654)	Pseudomonas stutzeri T13
		2708724064	hypothetical protein	2652759687	hypothetical protein	Pseudomonas sp. HMP271
		2708724065	hypothetical protein	2652759688	hypothetical protein	Pseudomonas sp. HMP271
		2708724066	Phage repressor protein C, contains Cro/C1-type HTH and peptisase s24 domains	2574575729	Phage repressor protein C, contains Cro/C1-type HTH and peptisase s24 domains	Pseudomonas stutzeri 19SMN4
		2708724067	DNA-binding transcriptional regulator YdaS, prophage-encoded, Cro superfamily	2640275547	Putative antitoxin of toxin-antitoxin system, YdaS/YdaT	Pseudomonas moraviensis LMG 24280
		2708724068	Superfamily II DNA or RNA helicase	2691901585	Superfamily II DNA or RNA helicase	Pseudomonas aeruginosa BTP034
		2708724069	putative DNA primase/helicase	2583884674	putative DNA primase/helicase	Pseudomonas aeruginosa U2504
		2708724070	transcriptional regulator, TraR/DksA family	2573637785	transcriptional regulator, TraR/DksA family	Pseudomonas sp. BAY1662
		2708724071	site-specific DNA-methyltransferase (adenine-specific)	2664388666	site-specific DNA-methyltransferase (adenine-specific)	Pseudomonas luteola JCM 3352
		2708724072	NinB protein	2664441814	NinB protein	Pseudomonas zeshuii DSM 27927
		2708724073	Recombination enhancement, RecA-dependent nuclease	2523179290	Recombination enhancement, RecA-dependent nuclease	Marinobacterium litorale DSM 23545
		2708724074	hypothetical protein	2631560817	hypothetical protein	Pseudomonas fluorescens AU14917
		2708724076	hypothetical protein	2655600067	hypothetical protein	Pseudomonas stutzeri NT0124
		2708724077	crossover junction endodeoxyribonuclease RusA	2520298082	crossover junction endodeoxyribonuclease RusA	Pseudomonas stutzeri KOS6
		2708724078	Restriction alleviation protein Lar	2639998489	Restriction alleviation protein Lar	Pseudomonas lundensis LMG 13517
		2708724079	hypothetical protein	2520298084	hypothetical protein	Pseudomonas stutzeri KOS6
		2708724080	HNH endonuclease	2520298085	AP2 domain-containing protein	Pseudomonas stutzeri KOS6
		2708724081	hypothetical protein	2655600071	hypothetical protein	Pseudomonas stutzeri NT0124
		2708724082	hypothetical protein	2686647679	hypothetical protein	Pseudomonas stutzeri 273
		2708724083	hypothetical protein	2648977316	hypothetical protein	Pseudomonas sp. 10B238
		2708724084	hypothetical protein	2633509653	hypothetical protein	Pseudomonas nitroreducens Aramco J
		2708724085	hypothetical protein	2655600073	hypothetical protein	Pseudomonas stutzeri NT0124
		2708724086	hypothetical protein	2554982833	hypothetical protein	Sphingobium bisphenolivorans YL23
		2708724087	hypothetical protein	2521780810	hypothetical protein	Pseudomonas sp. LAMO17WK12:I6
		2708724088	hypothetical protein	2655600076	hypothetical protein	Pseudomonas stutzeri NT0124
		2708724089	protein of unknown function (DUF4055)	2655600077	protein of unknown function (DUF4055)	Pseudomonas stutzeri NT0124
		2708724090	HNH endonuclease	2581436032	HNH endonuclease	Paenibacillus ehimensis A2
		2708724091	Phage Mu protein F like protein	2532898620	Phage Mu protein F like protein	Pseudomonas putida TRO1
		2708724092	hypothetical protein	2676038727	hypothetical protein	Pseudomonas mediterranea DSM 16733
		2708724093	ORF11CD3 domain-containing protein	2597845152	ORF11CD3 domain-containing protein	Pseudomonas chlororaphis O6
		2708724094	hypothetical protein	2655600081	hypothetical protein	Pseudomonas stutzeri NT0124
		2708724095	hypothetical protein	2520298098	hypothetical protein	Pseudomonas stutzeri KOS6
		2708724096	hypothetical protein	2655600083	HeH/LEM domain-containing protein	Pseudomonas stutzeri NT0124
		2708724097	hypothetical protein	2639751259	hypothetical protein	Pseudomonas gessardii LMG 21604
		2708724098	hypothetical protein	2599088420	hypothetical protein	Azotobacter beijerinckii DSM 282
		2708724099	hypothetical protein	2618644779	hypothetical protein	Pseudomonas sp. AAC
		2708724100	Bacteriophage related protein of unknown function	2599088418	Bacteriophage related protein of unknown function	Azotobacter beijerinckii DSM 282
		2708724101	Phage tail tube protein, TTP	2514377825	Phage tail tube protein, TTP	Pseudomonas sp. S9
		2708724102	Phage tail assembly chaperone	2691538343	Phage tail assembly chaperone	Achromobacter xylosoxidans CEIB 2.8
		2708724104	Arc-like DNA binding domain-containing protein	2678814538	Arc-like DNA binding domain-containing protein	Pseudomonas monteilii MO2
		2708724106	Phage anti-repressor protein	2671166116	Phage anti-repressor protein	Pseudomonas saponiphila DSM 9751
		2708724107	Phage regulatory protein Rha (Phage_pRha)	2551900218	Phage regulatory protein Rha (Phage_pRha)	Yersinia massiliensis CCUG 53443
		2708724110	hypothetical protein	2664441846	hypothetical protein	Pseudomonas zeshuii DSM 27927
		2708724111	protein of unknown function (DUF1833)	2664441847	protein of unknown function (DUF1833)	Pseudomonas zeshuii DSM 27927
		2708724112	hypothetical protein	2664441848	hypothetical protein	Pseudomonas zeshuii DSM 27927
		2708724113	hypothetical protein	2686647701	Putative phage tail protein	Pseudomonas stutzeri 273
		2708724114	AP2 domain-containing protein	2572877907	AP2 domain-containing protein	Pseudomonas aeruginosa PS42
		2708724115	hypothetical protein	2686647702	hypothetical protein	Pseudomonas stutzeri 273
		2708724116	hypothetical protein	2655600103	hypothetical protein	Pseudomonas stutzeri NT0124
		2708724117	Bacteriophage Rz lysis protein	2664373230	Bacteriophage Rz lysis protein	Pseudomonas otitidis LMG 23769
Enterobacter phage phiEap-2	4
		2708730002	hypothetical protein	2531234814	hypothetical protein	Serratia marcescens VGH107
		2708730022	parallel beta-helix repeat (two copies)	2517283359	parallel beta-helix repeat (two copies)	Serratia marcescens FGI94
		2708730023	hypothetical protein	2579082887	hypothetical protein	Klebsiella aerogenes UCI 45
		2708730030	AP2 domain-containing protein	2704678780	HNH endonuclease	Escherichia coli G177
